# Supplementary material for: The Role of Adhesion Molecules and Extracellular Vesicles in an In Vitro Model of the Blood–Brain Barrier for Metastatic Disease
Source: Cancers (Basel). 2023 Jun 3;15(11):3045. doi: 10.3390/cancers15113045 (PMC10252721; doi:10.3390/cancers15113045)
Supplement: Supplementary file 1 [file cancers-15-03045-s001.zip]

Archive with 1 entries (1 files):
- cancers-2280160-supplementary.pdf
